# Supplementary material for: Mutational landscape and in silico structure models of SARS-CoV-2 spike receptor binding domain reveal key molecular determinants for virus-host interaction
Source: BMC Mol Cell Biol. 2022 Jan 7;23:2. doi: 10.1186/s12860-021-00403-4 (PMC8736301; doi:10.1186/s12860-021-00403-4)
Supplement: Supplementary file 1 — Additional file 1: Table S1. List of clusterwise interfacial interactions between wild type or mutant SARS CoV-2 RBD protein and human or mouse ACE2. [file 12860_2021_403_MOESM1_ESM.xlsx]

## Sheet: Sheet1
Table S1: List of clusterwise interfacial interactions between wild type or mutant SARS CoV-2 RBD protein and human or mouse ACE2
Hydrogen bonds (h) are shown in red, vanderwaals (v) in blue and salt bridges (s) in green. Interactions present in human and absent in mouse and RBD mutants are highlighted in yellow and blue respectively and the corresponding ACE2 residues of human/ mouse are shown in green. Interacting residues absent in both human and mouse and are newly formed in mutants are highlighted in orange. Interactin…
hACE2/mACE2	RBD interacting residues with Human ACE2	RBD interacting residues with Mouse ACE2	N439K	G446V	L452R	L455F	I468V	E471Q	A475V	G476S	S477N	T478I	P479S	V483A	E484D	F490L	F490S	Q493L	S494P	Y508H
INTERFACE CLUSTER 1
S19/S19	A475 (h)	A475 (h)	A475 (h)	A475 (h)	A475 (h)	Absent	A475 (h)	A475 (h)	Absent	A475 (h)	A475 (h)	A475 (h)	A475 (h)	A475 (h)	A475 (h)	Absent	A475 (h)	A475 (h)	A475 (h)	A475 (h)
	G476 (v)	G476 (v)	G476 (v)	Absent	Absent	Absent	Absent	Absent	Absent	Absent	Absent	S476 (v)	Absent	Absent	Absent	Absent	G476 (v)	Absent	G476 (v)	Absent
Q24/N24	N487 (h)	N487 (h)	N487 (h)	N487 (h)	N487 (h)	N487 (h)	N487 (h)	N487 (h)	N487 (h)	N487 (h)	N487 (h)	N487 (h)	N487 (h)	N487 (h)	N487 (h)	N487 (h)	N487 (h)	N487 (h)	N487 (h)	N487 (h)
L79/T79	F486 (v)	Absent	F486 (v)	F486 (v)	F486 (v)	F486 (v)	F486 (v)	F486 (v)	F486 (v)	F486 (v)	Absent	F486 (v)	F486 (v)	F486 (v)	Absent	F486 (v)	F486 (v)	F486 (v)	F486 (v)	F486 (v)
M82/S82	F486 (v)	F486 (v)	F486 (v)	F486 (v)	F486 (v)	F486 (v)	F486 (v)	F486 (v)	F486 (v)	F486 (v)	F486 (v)	F486 (v)	F486 (v)	F486 (v)	F486 (v)	F486 (v)	F486 (v)	F486 (v)	F486 (v)	F486 (v)
Y83/F83	N487 (h)	Absent	N487 (h)	N487 (h)	N487 (h)	N487 (h)	N487 (h)	N487 (h)	N487 (h)	N487 (h)	N487 (h)	N487 (h)	N487 (h)	N487 (h)	N487 (h)	N487 (h)	N487 (h)	N487 (h)	N487 (h)	N487 (h)
	Absent	Absent	Y489 (h)	Y489 (h)	Y489 (h)	Y489 (h)	Y489 (h)	Y489 (h)	Y489 (h)	Y489 (h)	Y489 (h)	Y489 (h)	Absent	Absent	Y489 (h)	Y489 (h)	Absent	Y489 (h)	Absent	Y489 (h)
	Y489 (v)	Y489 (v)	Y489 (v)	Y489 (v)	Y489 (v)	Y489 (v)	Y489 (v)	Y489 (v)	Y489 (v)	Absent	Y489 (v)	Y489 (v)	Y489 (v)	Y489 (v)	Y489 (v)	Y489 (v)	Y489 (v)	Absent	Absent	Y489 (v)
INTERFACE CLUSTER II
T27/T27	F456(v)	F456(v)	F456(v)	F456(v)	F456(v)	F456(v)	F456(v)	F456(v)	F456(v)	F456(v)	F456(v)	F456(v)	F456(v)	F456(v)	F456(v)	F456(v)	F456(v)	F456(v)	F456(v)	F456(v)
	Y473(v)	Y473(v)	Y473(v)	Y473(v)	Y473(v)	Absent	Y473(v)	Y473(v)	Absent	Y473(v)	Y473(v)	Y473(v)	Y473(v)	Y473(v)	Y473(v)	Y473(v)	Y473(v)	Y473(v)	Y473(v)	Y473(v)
	A475(v)	A475(v)	A475(v)	A475(v)	A475(v)	A475(v)	A475(v)	A475(v)	V475(v)	A475(v)	A475(v)	A475(v)	A475(v)	A475(v)	A475(v)	A475(v)	A475(v)	A475(v)	A475(v)	A475(v)
	Y489(v)	Y489(v)	Y489(v)	Y489(v)	Y489(v)	Y489(v)	Y489(v)	Y489(v)	Y489(v)	Y489(v)	Y489(v)	Y489(v)	Y489(v)	Y489(v)	Y489(v)	Y489(v)	Y489(v)	Y489(v)	Y489(v)	Y489(v)
D30/N30	K417 (h)	K417 (h)	Absent	Absent	Absent	Absent	Absent	Absent	Absent	K417 (h)	Absent	K417 (h)	K417 (h)	K417 (h)	K417 (h)	Absent	K417 (h)	Absent	K417 (h)	Absent
	K417 (s)	Absent	Absent	Absent	Absent	Absent	Absent	Absent	Absent	K417 (s)	Absent	K417 (s)	Absent	Absent	K417 (s)	Absent	K417 (s)	Absent	K417 (s)	Absent
	L455 (v)	L455 (v)	L455 (v)	L455 (v)	L455 (v)	F455 (v)	F455 (v)	F455 (v)	L455 (v)	L455 (v)	L455 (v)	L455 (v)	L455 (v)	L455 (v)	L455 (v)	L455 (v)	Absent	L455 (v)	L455 (v)	L455 (v)
K31/N31	Absent	Absent	Absent	Absent	Absent	Absent	L490 (h)	Absent	Absent	Absent	L490 (h)	Absent	Absent	Absent	Absent	L490 (h)	Absent	Absent	Absent	Absent
	Absent	Absent	Q493 (h)	Q493 (h)	Q493 (h)	Absent	Q493 (h)	Q493 (h)	Q493 (h)	Absent	Q493 (h)	Q493 (h)	Q493 (h)	Absent	Q493 (h)	Q493 (h)	Q493 (h)	Absent	Q493 (h)	Q493 (h)
	E484 (v)	Absent	Absent	Absent	Absent	E484 (v)	Absent	Absent	Absent	E484 (v)	Absent	Absent	Absent	Absent	Absent	Absent	Absent	E484 (v)	E484 (v)	Absent
	F490 (v)	F490 (v)	Absent	Absent	Absent	Absent	F490 (v)	F490 (v)	Absent	Absent	Absent	Absent	Absent	L490 (v)	Absent	L490 (v)	Absent	F490 (v)	L490 (v)	L490 (v)
	Absent	Absent	L492 (v)	L492 (v)	L492 (v)	Absent	L492 (v)	L492 (v)	L492 (v)	Absent	L492 (v)	Absent	L492 (v)	Absent	L492 (v)	L492 (v)	Absent	Absent	L492 (v)	L492 (v)
	Q493 (v)	Q493 (v)	Q493 (v)	Q493 (v)	Q493 (v)	Absent	Q493 (v)	Q493 (v)	Q493 (v)	Absent	Q493 (v)	Q493 (v)	Q493 (v)	Q493 (v)	Q493 (v)	Q493 (v)	Q493 (v)	L493 (v)	Q493 (v)	Q493 (v)
H34/Q34	Y453 (h)	Y453 (h)	Absent	Absent	Absent	Y453 (h)	Absent	Absent	Absent	Absent	Absent	Absent	Absent	Absent	Absent	Absent	Absent	Absent	Absent	Absent
	Q493 (v)	Q493 (v)	Q493 (v)	Q493 (v)	Q493 (v)	Absent	Q493 (v)	Q493 (v)	Q493 (v)	Absent	Q493 (v)	Q493 (v)	Q493 (v)	Q493 (v)	Q493 (v)	Q493 (v)	Q493 (v)	L493 (v)	L493 (v)	L493 (v)
E35/E35	Q493 (h)	Absent	Absent	Absent	Absent	Absent	Absent	Absent	Absent	Absent	Absent	Absent	Absent	Absent	Absent	Absent	Absent	Absent	Absent	Absent
	Q493 (v)	Q493 (v)	Q493 (v)	Q493 (v)	Q493 (v)	Absent	Q493 (v)	Q493 (v)	Q493 (v)	Absent	Q493 (v)	Absent	Q493 (v)	Absent	Absent	Q493 (v)	Q493 (v)	Absent	L493 (v)	L493 (v)
INTERFACE CLUSTER III
D38/D38	Y449 (h)	Y449 (h)	Y449 (h)	Y449 (h)	Y449 (h)	Y449 (h)	Y449 (h)	Y449 (h)	Y449 (h)	Y449 (h)	Y449 (h)	Y449 (h)	Y449 (h)	Y449 (h)	Y449 (h)	Y449 (h)	Y449 (h)	Y449 (h)	Y449 (h)	Y449 (h)
	Q498 (v)	Q498 (v)	Absent	Absent	Absent	Absent	Absent	Absent	Absent	Absent	Absent	Absent	Absent	Absent	Absent	Absent	Absent	Absent	Absent	Absent
Y41/Y41	T500 (h)	T500 (h)	T500 (h)	T500 (h)	T500 (h)	T500 (h)	T500 (h)	T500 (h)	T500 (h)	T500 (h)	T500 (h)	T500 (h)	T500 (h)	T500 (h)	T500 (h)	T500 (h)	T500 (h)	T500 (h)	T500 (h)	T500 (h)
	N501 (h)	N501 (h)	N501 (h)	N501 (h)	Absent	N501 (h)	N501 (h)	Absent	N501 (h)	N501 (h)	N501 (h)	N501 (h)	N501 (h)	Absent	Absent	Absent	N501 (h)	N501 (h)	N501 (h)	N501 (h)
Q42/Q42	G446 (h)	Absent	Absent	Absent	Absent	Absent	Absent	Absent	Absent	Absent	Absent	Absent	Absent	Absent	Absent	Absent	Absent	Absent	Absent	Absent
	Y449 (h)	Absent	Y449 (h)	Y449 (h)	Y449 (h)	Y449 (h)	Y449 (h)	Y449 (h)	Y449 (h)	Y449 (h)	Y449 (h)	Y449 (h)	Absent	Y449 (h)	Y449 (h)	Y449 (h)	Y449 (h)	Y449 (h)	Y449 (h)	Y449 (h)
	Q498 (h)	Absent	Absent	Absent	Absent	Absent	Absent	Absent	Absent	Absent	Absent	Absent	Absent	Absent	Absent	Absent	Absent	Absent	Absent	Absent
	G446 (v)	Absent	Absent	Absent	Absent	Absent	Absent	Absent	Absent	Absent	Absent	Absent	Absent	Absent	Absent	Absent	Absent	Absent	Absent	Absent
	Q498 (v)	Absent	Absent	Absent	Absent	Absent	Absent	Absent	Absent	Absent	Absent	Absent	Absent	Absent	Absent	Absent	Absent	Absent	Absent	Absent
L45/L45	T500 (v)	T500 (v)	Absent	T500 (v)	Absent	T500 (v)	T500 (v)	T500 (v)	T500 (v)	T500 (v)	Absent	T500 (v)	Absent	Absent	Absent	T500 (v)	T500 (v)	T500 (v)	T500 (v)	Absent
N330/N330	T500 (v)	T500 (v)	T500 (v)	T500 (v)	T500 (v)	T500 (v)	T500 (v)	T500 (v)	T500 (v)	T500 (v)	T500 (v)	T500 (v)	T500 (v)	T500 (v)	T500 (v)	T500 (v)	T500 (v)	T500 (v)	T500 (v)	T500 (v)
K353/H353	G496 (h)	Absent	G496 (h)	G496 (h)	G496 (h)	G496 (h)	G496 (h)	G496 (h)	G496 (h)	G496 (h)	G496 (h)	G496 (h)	G496 (h)	G496 (h)	G496 (h)	G496 (h)	G496 (h)	G496 (h)	G496 (h)	G496 (h)
	G502 (h)	G502 (h)	G502 (h)	G502 (h)	G502 (h)	G502 (h)	G502 (h)	G502 (h)	G502 (h)	G502 (h)	G502 (h)	G502 (h)	G502 (h)	G502 (h)	G502 (h)	G502 (h)	G502 (h)	G502 (h)	G502 (h)	G502 (h)
